# Supplementary material for: Relationship between Anterior Cruciate Ligament Injury and Subtalar Pronation in Female Basketball Players: Case-Control Study
Source: J Clin Med. 2023 Dec 6;12(24):7539. doi: 10.3390/jcm12247539 (PMC10744164; doi:10.3390/jcm12247539)
Supplement: Supplementary file 1 [file jcm-12-07539-s001.zip]

Archive with 1 entries (1 files):
- jcm-2714967-supplementary.pdf
